# Supplementary material for: Stage-specific transcription activator ESB1 regulates monoallelic antigen expression in Trypanosoma brucei
Source: Nat Microbiol. Author manuscript; Available in PMC 2022 Aug 9. (PMC9352583; doi:10.1038/s41564-022-01175-z)
Supplement: Extended Data Figure 2 source data [file EMS145990-supplement-Extended_Data_Figure_2_source_data.xlsx]

## Sheet: D
6×Ty::mNG::ESB1	1K1N	2K1N	2K2N		ESB1::mNG::6×Ty	1K1N	2K1N	2K2N
0 points	0	0	6		0 foci	0	0	4
1 point	92	28	16		1 focus	89	28	17
2 points	0	0	0		2 foci	1	6	0
3 points	0	0	0		>2 foci	0	0	0

## Sheet: E
6×TY::mNG::ESB1 /ΔESB1::NEO	1K1N	2K1N	2K2N
0 points	5	0	1
1 point	70	15	34
2 points	0	2	1
3 points	0	0	0

## Sheet: F
	1K1N	2K1N	2K2N	Other
6×Ty::mNG::ESB1/ΔESB1::NEO	160	29	33	3
ESB1::mNG::6×Ty	183	31	20	15
6×Ty::mNG::ESB1	193	29	28	6
