# Supplementary material for: Stage-specific transcription activator ESB1 regulates monoallelic antigen expression in Trypanosoma brucei
Source: Nat Microbiol. Author manuscript; Available in PMC 2022 Aug 9. (PMC9352583; doi:10.1038/s41564-022-01175-z)
Supplement: Extended Data Figure 5 source data [file EMS145990-supplement-Extended_Data_Figure_5_source_data.xlsx]

## Sheet: A
	Culture density (cells/ml)
	Replicate 1		Replicate 2		Replicate 3
Time (h)	+Dox	−Dox	+Dox	−Dox	+Dox	−Dox
0	100000	100000	120000	120000	100000	100000
24	920000	557000	1113000	750000	700000	280000
24	110000	110000	100000	100000	100000	100000
48	1270000	270000	1000000	150000	700000	100000
48	140000	120000	N/D	N/D	N/D	N/D
72	1700000	610000	N/D	N/D	N/D	N/D

## Sheet: B
time (h)	1K1N	2K1N	2K2N	Other
0 h	61	7	11	6
24 h +Dox	45	3	9	19
48 h +Dox	27	8	8	41
72 h +Dox	54	4	19	13

## Sheet: G
Normalised RNA	0h	24 h +Dox	24 h −Dox	48 h +Dox	48 h −Dox
Replicate 1	1.05609	0.789561	0.855931	0.736098	0.750757
Replicate 2	1.01148	0.780399	0.871882	0.694664	0.767965
Replicate 3	0.932427	0.833455	0.800511	0.68605	0.827719
