# Supplementary material for: Stage-specific transcription activator ESB1 regulates monoallelic antigen expression in Trypanosoma brucei
Source: Nat Microbiol. Author manuscript; Available in PMC 2022 Aug 9. (PMC9352583; doi:10.1038/s41564-022-01175-z)
Supplement: Extended Data Figure 6 source data [file EMS145990-supplement-Extended_Data_Figure_6_source_data.xlsx]

## Sheet: G
		VSG221 negative	VSG221 positive
BSF ESB1 Over	0h	5	195
	24h	3	199
	48h	2	100
Parental	BSF	2	133
	PCF	164	0
