# Supplementary material for: Stage-specific transcription activator ESB1 regulates monoallelic antigen expression in Trypanosoma brucei
Source: Nat Microbiol. Author manuscript; Available in PMC 2022 Aug 9. (PMC9352583; doi:10.1038/s41564-022-01175-z)
Supplement: Figure 1 source data [file EMS145990-supplement-Figure_1_source_data.xlsx]

## Sheet: D
Centre-centre separation (nm)
ESB RPA2 (Pol I) to ESB1	ESB1 to nearest VEX1	ESB1 to nearest VEX2	ESB RPA2 (Pol I) to nearest VEX2	Multi-colour beads green to red
64.5231	64.5231	374.503	48.4278	13.0072
102.224	102.224	424.763	106.926	23.2831
104.568	104.568	339.936	175.29	17.3011
102.103	102.103	212.329	144.664	39.1144
53.3942	53.3942	111.758	24.4577	23.1065
130.578	297.986	350.206	110.446	12.3789
90.5453	729.173	137.621	157.065	33.3352
75.0841	291.493	293.047	70.4537	7.13438
45.9334	137.732	483.84	70.3472	19.6778
59.2129	418.943	290.925	102.591	12.5596
86.8245	410.995	240.15	67.724	23.633
91.2822	273.611	156.654	112.914	8.76837
20.7002	360.537	292.633	132.855	35.3074
152.69	269.931	276.956	51.8834	94.6703
125.013	288.374	483.714	125.159	49.06
76.9445	1099.4	536.418	273.569	87.1142
76.3877	1006.28	191.553	301.466	30.1813
55.7465	405.703	431.501	394.421	30.6639
133.7	159.817	226.591	75.4797	69.2054
82.3536	222.002	426.364	222.793	33.8219
138.974	246.808	232.423	300.746	100.853
64.3988	135.023	283.095	55.536	49.415
129.662	140.649	322.982	107.746	57.5714
84.7636	536.445	242.714	75.9897	103.661
16.7277	590.839	284.79	89.6257	66.2546
267.675	610.474	333.46	201.11	79.2059
43.161	829.723	142.244	107.119	101.964
22.4315	178.348	153.452	178.292	13.1708
116.55	1029.21	325.206	155.876	13.0473
54.8684	181.741	83.3102	102.66	52.6394
36.2209	314.177	430.184	52.6825	33.5736
64.9542	135.434	240.466	168.092	24.0365
166.544	277.108	315.964	287.092	59.3689
82.4873	98.7297	214.605	102.566	36.5843
57.4373	367.214	262.012	164.333	33.6311
29.4225	95.1773	255.667	143.9	22.0334
98.4158	428.883	92.3512	94.4831	33.9349
73.8585	415.43	448.725	116.966	146.901
14.9669	740.002	272.769	94.5866	84.9394
79.5439	357.879	208.161	107.794	9.89858
315.562	1332.77	156.848	191.531	78.197
22.152	266.054	414.004	338.882	61.9583
115.57	343.295	385.36	119.761	38.0098
72.2903	344.194	228.369	270.003	109.21
81.9287	598.103		212.268	74.753
24.9756	321.802		64.7922	8.8833
60.9743	592.259		207.245	15.7696
208.517	156.491		78.9365	2.15089
	273.579		180.965	21.2642
	582.067			3.77388
	526.863			9.81209
	303.41			20.6175
	214.458
	573.537
	1499.39
	933.108
	291.95

## Sheet: E
6×Ty::mNG::ESB1	1K1N	2K1N	2K2N		VEX1::mNG::6×TY	1K1N	2K1N	2K2N		VEX2::mNG::6×TY	1K1N	2K1N	2K2N
0 foci	0	1	0		0 foci	2	0	3		0 foci	4	0	3
1 focus	55	21	22		1 focus	33	5	12		1 focus	24	5	25
2 foci	0	2	0		2 foci	31	21	19		2 foci	26	15	22
>2 foci	0	0	0		>2 foci	2	9	5		>2 foci	3	10	2
