# Supplementary material for: Stage-specific transcription activator ESB1 regulates monoallelic antigen expression in Trypanosoma brucei
Source: Nat Microbiol. Author manuscript; Available in PMC 2022 Aug 9. (PMC9352583; doi:10.1038/s41564-022-01175-z)
Supplement: Figure 2 source data [file EMS145990-supplement-Figure_2_source_data.xlsx]

## Sheet: A
	Culture density (cells/ml)
	Replicate 1		Replicate 2		Replicate 3
Time (h)	+Dox	−Dox	+Dox	−Dox	+Dox	−Dox
0	200000	200000	120000	120000	100000	100000
24	1100000	811600	1113000	750000	700000	280000
24	130000	100000	100000	100000	100000	100000
48	1115000	182900	1000000	150000	700000	100000
48	128000	130000	N/D	N/D	N/D	N/D
72	1200000	50000	N/D	N/D	N/D	N/D

## Sheet: B
time (h)	1K1N	2K1N	2K2N	Other
0 h	80	15	10	4
24 h −Dox	72	23	13	11
48 h −Dox	14	12	20	142
72 h −Dox	9	9	9	96

## Sheet: F
Normalised RNA	0h	24 h +Dox	24 h −Dox	48 h +Dox	48 h −Dox
Replicate 1	0.965271	0.903125	0.736519	1.07243	0.335368
Replicate 2	1.08982	0.977765	0.69492	0.991142	0.479424
Replicate 3	0.955083	1.08014	0.783686	0.863393	0.553192
