# Supplementary material for: Stage-specific transcription activator ESB1 regulates monoallelic antigen expression in Trypanosoma brucei
Source: Nat Microbiol. Author manuscript; Available in PMC 2022 Aug 9. (PMC9352583; doi:10.1038/s41564-022-01175-z)
Supplement: Figure 4 source data [file EMS145990-supplement-Figure_4_source_data.xlsx]

## Sheet: B
		Parental	ESB1 RNAi				Parental	ESB1 RNAi
			+Dox 24h	−Dox 24h				+Dox 24h	−Dox 24h
Experiment 1	ESB	16	16	2		Experiment 1	Nucleolus	52	63	55
	No ESB	27	41	65			No Nucleolus	9	5	12
Experiment 2	ESB	33	29	2		Experiment 2	Nucleolus	70	68	92
	No ESB	39	46	98			No Nucleolus	4	7	8

## Sheet: D
		Parental	ESB1 RNAi
			+Dox 24h	−Dox 24h
Experiment 1	HSF	44	38	8
	No HSF	29	40	80
Experiment 2	HSF	46	70	12
	No HSF	34	51	86
Experiment 3	HSF	90	108	20
	No HSF	63	91	166

## Sheet: F
		Parental	ESB1 RNAi
			+Dox 24h	−Dox 24h
Experiment 1	0 foci	2	0	0
	1 focus	20	36	42
	2 foci	21	36	36
	>2 foci	1	2	3
Experiment 2	0 foci	2	0	1
	1 focus	26	46	32
	2 foci	18	32	25
	>2 foci	2	5	5
Experiment 3	0 foci	4	0	1
	1 focus	46	82	74
	2 foci	39	68	61
	>2 foci	3	7	8

## Sheet: H
		Parental	ESB1 RNAi
			+Dox 24h	−Dox 24h
Experiment 1	0 foci	0	0	0
	1 focus	33	45	26
	2 foci	31	52	27
	>2 foci	2	6	11

## Sheet: N
		DMSO solvent control	BMH-21				DMSO solvent control	BMH-21
Experiment 1	No ESB focus	4	4		Experiment 1	Dispersed	6	51
	1 ESB focus	48	50			1-3 foci	35	26
Experiment 2	No ESB focus	2	3		Experiment 2	Dispersed	6	26
	1 ESB focus	28	24			1-3 foci	24	3
Experiment 3	No ESB focus	2	3		Experiment 3	Dispersed	5	23
	1 ESB focus	30	28			1-3 foci	25	7

## Sheet: P
		Water solvent control	Sinefungin				Water solvent control	Sinefungin
Experiment 1	No ESB focus	6	19		Experiment 1	Dispersed	7	44
	1 ESB focus	64	38			1-3 foci	40	11
Experiment 2	No ESB focus	3	14		Experiment 2	Dispersed	6	31
	1 ESB focus	49	36			1-3 foci	35	13
Experiment 3	No ESB focus	26	32		Experiment 3	Dispersed	39	170
	1 ESB focus	271	220			1-3 foci	290	90
