# Supplementary material for: Stage-specific transcription activator ESB1 regulates monoallelic antigen expression in Trypanosoma brucei
Source: Nat Microbiol. Author manuscript; Available in PMC 2022 Aug 9. (PMC9352583; doi:10.1038/s41564-022-01175-z)
Supplement: Figure 5 source data [file EMS145990-supplement-Figure_5_source_data.xlsx]

## Sheet: A
	Culture density (cells/ml)
	Replicate 1		Replicate 2		Replicate 3
Time (h)	−Dox	+Dox	−Dox	+Dox	−Dox	+Dox
0	100000	100000	117000	117000	113500	117000
24	1040000	910000	1300000	1140000	1250000	1140000
24	100000	100000	170000	150000	140000	150000
48	1380000	1237000	2000000	1300000	2000000	1300000
48	100000	100000	180000	150000	180000	150000
72	1100000	425000	1568500	870000	1568500	870000

## Sheet: B
time (h)	1K1N	2K1N	2K2N	Other
0 h	90	14	10	9
24 h +Dox	77	13	14	16
48 h +Dox	76	14	16	21
72 h +Dox	43	9	10	10

## Sheet: F
Normalised RNA	0h	24 h +Dox	24 h −Dox	48 h +Dox	48 h −Dox
Replicate 1	0.818324	1.39312	1.25377	1.27011	1.45593
Replicate 2	1.04366	1.49682	1.18796	1.40679	1.43538
Replicate 3	1.13802	1.50361	1.20681	1.62502	1.25706

## Sheet: G
time (h)	1K1N	2K1N	2K2N	Other
0 h	110	20	16	17
24 h −Dox	44	17	24	40
48 h −Dox	38	15	6	42

## Sheet: H
	Parental	ESB1 RNAi
	0h	24 h +Dox	48 h +Dox
ESB	33	45	61
No ESB	66	56	66
