# Supplementary material for: Stage-specific transcription activator ESB1 regulates monoallelic antigen expression in Trypanosoma brucei
Source: Nat Microbiol. Author manuscript; Available in PMC 2022 Aug 9. (PMC9352583; doi:10.1038/s41564-022-01175-z)
Supplement: Figure 6 source data [file EMS145990-supplement-Figure_6_source_data.xlsx]

## Sheet: A
	Culture density (cells/ml)
	+Dox	−Dox
0	998700	998700
24	5300000	5200000
24	1040000	1090000
48	5800000	6470000
48	1030000	1016000
72	4680000	4700000

## Sheet: B
time (h)	1K1N	2K1N	2K2N	Other
0 h	135	24	11	0
24 h −Dox	170	30	18	2
48 h −Dox	99	24	12	0
72 h −Dox	237	31	21	1
