# Supplementary material for: Stage-specific transcription activator ESB1 regulates monoallelic antigen expression in Trypanosoma brucei
Source: Nat Microbiol. Author manuscript; Available in PMC 2022 Aug 9. (PMC9352583; doi:10.1038/s41564-022-01175-z)
Supplement: Supplemental Data [file EMS145990-supplement-Supplemental_Data.txt]

LOCUS       pDR0.5_RNAi_VEX2        7818 bp ds-DNA     circular     28-APR-2022
DEFINITION  .
FEATURES             Location/Qualifiers
     misc_feature    218..809
                     /label="ribosomal spacer"
                     /ApEinfo_revcolor=#b1ff67
                     /ApEinfo_fwdcolor=#b1ff67
     terminator      complement(847..887)
                     /label="T7 terminator"
                     /ApEinfo_revcolor=#9d1b1c
                     /ApEinfo_fwdcolor=#9d1b1c
     protein_bind    1092..1110
                     /label="TetO"
                     /ApEinfo_revcolor=#75c6a9
                     /ApEinfo_fwdcolor=#75c6a9
     promoter        1113..1135
                     /label="T7 promoter"
                     /ApEinfo_revcolor=#346ee0
                     /ApEinfo_fwdcolor=#346ee0
     protein_bind    1138..1156
                     /label="TetO"
                     /ApEinfo_revcolor=#b1ff67
                     /ApEinfo_fwdcolor=#b1ff67
     gene            1204..2193
                     /label="VEX2 fragment"
                     /ApEinfo_revcolor=#d59687
                     /ApEinfo_fwdcolor=#d59687
     gene            complement(2322..3311)
                     /label="VEX2 fragment RC"
                     /ApEinfo_revcolor=#d59687
                     /ApEinfo_fwdcolor=#d59687
     protein_bind    complement(3358..3376)
                     /label="TetO"
                     /ApEinfo_revcolor=#008065
                     /ApEinfo_fwdcolor=#008065
     promoter        complement(3379..3401)
                     /label="T7 promoter"
                     /ApEinfo_revcolor=#346ee0
                     /ApEinfo_fwdcolor=#346ee0
     protein_bind    complement(3404..3422)
                     /label="TetO"
                     /ApEinfo_revcolor=#84b0dc
                     /ApEinfo_fwdcolor=#84b0dc
     terminator      3687..3727
                     /label="T7 terminator"
                     /ApEinfo_revcolor=#9d1b1c
                     /ApEinfo_fwdcolor=#9d1b1c
     promoter        complement(3774..4064)
                     /label="rRNA promoter"
                     /ApEinfo_revcolor=#346ee0
                     /ApEinfo_fwdcolor=#346ee0
     misc_feature    4193..5218
                     /label="HydroR"
                     /ApEinfo_revcolor=#ffef86
                     /ApEinfo_fwdcolor=#ffef86
     CDS             4193..5218
                     /label="Translation 4193-5218"
     CDS             6181..7041
                     /label="AmpR"
                     /ApEinfo_revcolor=#ffef86
                     /ApEinfo_fwdcolor=#ffef86
     exon            6181..7041
                     /label="Translation 6181-7041"
     rep_origin      7136..7818
                     /label="ColE1 origin"
                     /ApEinfo_revcolor=#b4abac
                     /ApEinfo_fwdcolor=#b4abac
ORIGIN
        1 TTTTTACGGT TCCTGGCCTT TTGCTGGCCT TTTGCTCACA TGTTCTTTCC TGCGTTATCC
       61 CCTGATTCTG TGGATAACCG TATTACCGCC TTTGAGTGAG CTGATACCGC TCGCCGCAGC
      121 CGAACGACCG AGCGCAGCGA GTCAGTGAGC GAGGAAGCGG AAGAGCGCCC AATACGCAAA
      181 CCGCCTCTCC CCGCGCGTTG GCCGATTCAT TAATGCAGAA TTCGAGCTCA TATAGTTGGT
      241 ATGTATTCTA ATTCCGACTA CTGGCGTGGG ATAAACATGT CCCCCTGATT AAAAGGAAAG
      301 ATTCCATAGC CCATTAGTGC AAAGATAATT GGTACACCGT CAAAAACACA TGGGAAGACC
      361 ACACGATACG ACACTGTGAC CGTAGCATCA ATTCCGCACT CGATATAACT CTATCGAAGA
      421 ACTTCCATGG TACAAACTGG TCGCCACGGT CTGCTCCACA CGGAGATCAT CGTATCATTT
      481 TTATCGCGGC CGCGATGTAT GCCTTGGCCC TGATGGCATG CCAATTTCAC TACAACGGAC
      541 TATGTGGACC CCGTTATCAT GGAAATGCGC TAGTTGGAGG AAGTTAGACC GCGCCGGAAA
      601 AGAGAGGGGT AGAGAAAATG ACAACTTGGA AGATATCCAC ACACGCACGG TGAAACGTTA
      661 GCAACAATTA TTAGGGAAGC GACGCTTGCC CTAGTCCCAC GAGTAACCAA GACTCCAAAA
      721 GCCTTTCTGG CACAGAGAGC GAGCCGAAAT GGAAAAGAGA AACAATGCCT GCACTAACAC
      781 TACTGAGCGA TTCGCCTCGC ATCGAATTCC TGCAGGGGCC CAATCCGGAT ATAGTTCTCC
      841 TTTCAGCAAA AAACCCCTCA AGACCCGTTT AGAGGCCCCA AGGGGTTATG CTAGTTATTG
      901 CTCAGCGGTG GCAGCAGCCA ACTCAGCTTC CTTTCGGGCT TTGTTAGCAG CCTGCAGCCC
      961 AGGACCGAAT ACTAATAACG ACACTTGCGG TCAAAAAGTA GAAGAACAAA TGCTCAACGA
     1021 TGAGTGAATC AGGTTAGGGT AGTTGGAAAA TTATACAGAA TGTCTTTGGC AACACACCGG
     1081 CTGATAAGCT TTCCCTATCA GTGATAGAGA ATTAATACGA CTCACTATAG GGAGATCTCC
     1141 CTATCAGTGA TAGAGATCTA GCCGCGGTGG CGGCCGGCCC ATCGGTGACT GTACATCAGC
     1201 ACACGAAATC GGCGTACGTG TTCTGCAACC ACTTTTGCCT CGGTGTTGTT AACCACAGAA
     1261 GTGCCTCGAA GTCCACCCTT TCCGCTACTT TCCATGCGAC CCTCATGCAC ATCCACGAAT
     1321 ATTAGTCGCG GGAGCTTTTC CAGCTTAGTC CGTGTTGCCA GGTGAATCAC CGCAGAGGCC
     1381 GGAATCGCCC TTCGTAGTAC GCTTTCATGC GTGCGGAGCT TCCCCTCGTA GAAATACTTG
     1441 TTTGGGAAGG CACAAAGGCT AGGGTGCATG CGAAATTGTG TGAGCAGCGT GAAGGGGCGG
     1501 TGACCCTCGT TGAGTAAACG TTGAAGGAGG CTGCGTCGTA GCCCACACGC CGCAGACTTC
     1561 TGAGAAAGAA CGGTCGGCTG AAGTTGTCGT GAGTCACCGA CAAGAACGAC GCGCCGCTTT
     1621 GCAAGCACAA GCGCGAGTAG GGCTTCGGGC TCTGTGCACT GTGACGCTTC ATCCACTACC
     1681 ACCACATCAT ATTCTGAAAG AAAGCGTTGT ATCTGTGGTA TAGAACCAAT GGTAGTACAG
     1741 ACCACGGAAG CATCACGGAT TATTTGGTCC TTCTTTTTGC TTCTACCATA CAACATGACA
     1801 TTGCTGCTGT CGGCGCTGGC AGGAAGCGCC CTCTTACCAT ATGGTCGGCC ATTTGTATCC
     1861 ATTTCGGCGT GGAACGTCTG CTGCCCACCC GCATCATCAC TCGTCACATC AGTGCAGTCG
     1921 TCAAGGAACA CCGCTGGCCT TATGGCGAGG ACCTGTGGGT CAACACTCTC CCGCACCCCA
     1981 ACACGCAGCA AACGACGGTT AGCCAACTGT GGGGCGCGCG TTAACAGGCT CCGCAATCGC
     2041 AGAAGTACTT CATCCACCGC ACGGTTAGAC GAAGCACATA GCAGCACTCG CTTCCCTTCT
     2101 TGGAGGGTTT TCAACAAATT AATTGTAAGG GCAGCGATAG TTTGCGTTTT CCCCGTCCCA
     2161 GGTGGCCCCT CAATGATGGT GATATCTGGC GGCAGAGCGA TGATCGCTCC GCCGTGGATC
     2221 AATCGAGTTC CGTGGCATCT AAGGCGGATG TCTTCGCAGA GCGTACAGCG TTATAATGTA
     2281 ATAGTACGTC ACGCTATCTG GCAAACGCCC AATTAATCTC TGCCGCCAGA TATCACCATC
     2341 ATTGAGGGGC CACCTGGGAC GGGGAAAACG CAAACTATCG CTGCCCTTAC AATTAATTTG
     2401 TTGAAAACCC TCCAAGAAGG GAAGCGAGTG CTGCTATGTG CTTCGTCTAA CCGTGCGGTG
     2461 GATGAAGTAC TTCTGCGATT GCGGAGCCTG TTAACGCGCG CCCCACAGTT GGCTAACCGT
     2521 CGTTTGCTGC GTGTTGGGGT GCGGGAGAGT GTTGACCCAC AGGTCCTCGC CATAAGGCCA
     2581 GCGGTGTTCC TTGACGACTG CACTGATGTG ACGAGTGATG ATGCGGGTGG GCAGCAGACG
     2641 TTCCACGCCG AAATGGATAC AAATGGCCGA CCATATGGTA AGAGGGCGCT TCCTGCCAGC
     2701 GCCGACAGCA GCAATGTCAT GTTGTATGGT AGAAGCAAAA AGAAGGACCA AATAATCCGT
     2761 GATGCTTCCG TGGTCTGTAC TACCATTGGT TCTATACCAC AGATACAACG CTTTCTTTCA
     2821 GAATATGATG TGGTGGTAGT GGATGAAGCG TCACAGTGCA CAGAGCCCGA AGCCCTACTC
     2881 GCGCTTGTGC TTGCAAAGCG GCGCGTCGTT CTTGTCGGTG ACTCACGACA ACTTCAGCCG
     2941 ACCGTTCTTT CTCAGAAGTC TGCGGCGTGT GGGCTACGAC GCAGCCTCCT TCAACGTTTA
     3001 CTCAACGAGG GTCACCGCCC CTTCACGCTG CTCACACAAT TTCGCATGCA CCCTAGCCTT
     3061 TGTGCCTTCC CAAACAAGTA TTTCTACGAG GGGAAGCTCC GCACGCATGA AAGCGTACTA
     3121 CGAAGGGCGA TTCCGGCCTC TGCGGTGATT CACCTGGCAA CACGGACTAA GCTGGAAAAG
     3181 CTCCCGCGAC TAATATTCGT GGATGTGCAT GAGGGTCGCA TGGAAAGTAG CGGAAAGGGT
     3241 GGACTTCGAG GCACTTCTGT GGTTAACAAC ACCGAGGCAA AAGTGGTTGC AGAACACGTA
     3301 CGCCGATTTC GTGTGGTAGT CAGATCCGTA CAGTCCTCGA GGGGGGGCCC GGGGAGATCT
     3361 CTATCACTGA TAGGGAGATC TCCCTATAGT GAGTCGTATT AATTCTCTAT CACTGATAGG
     3421 GAGGTACCAT CAGCCGGTGT GTTGCCAAAG ACATTCTGTA TAATTTTCCG ACTACCCTAA
     3481 CCTGATTCAC TCATCGTTGA GCATTTGTTC TTCTACTTTT TGACCGCAAG TGTCGTTATT
     3541 AGTATTCGGT CCTCCTCGAC ATGATTGAAA TAGTGCCACC AGTTGTGTTT GATGCGTTTG
     3601 TTATCTATGC AGTATTCTGC AGGCTGCTAA CAAAGCCCGA AAGGAAGCTG AGTTGGCTGC
     3661 TGCCACCGCT GAGCAATAAC TAGCATAACC CCTTGGGGCC TCTAAACGGG TCTTGAGGGG
     3721 TTTTTTGCTG AAAGGAGAAC TATATCCGGA TTGGGCCCCT GCAGGCATGC AAGCTAGCTT
     3781 TCCACCCAGC GCGGGTGCAT TCTGGCTCTT ATATATACTT ATTGTCATGA CAGAGTATAT
     3841 TGTACTGTGT TGATAAGGGA CGGGTAACTG TATTGAAGAG CCGATGCTTT TGACATGTTA
     3901 GATATAATAT GTTTTATTGT AAAGTCAATA CAACACACAA TAGGATAATA ATGATAAAGT
     3961 TAAAAAAGTA TATATAGTAA TAGAAATATA TCTTATATAG GAAAGATTAA GCAGTAAAAG
     4021 TAGCGCTTAC GGCGTACGGA GCAGGAGAGC AACTGACCGC TCTCAGAGCC CGGGCACAGC
     4081 AAGGTCTTCT GAAATTCATG TTTTTTTTTT TTTTACTCTG CATTGCAGTC TCCGCTCTTA
     4141 TTTAGTTTTG CTTTACGTAA GGCTTCGTTG CTGCCATAAA ATAAGCTCTA GAATGAAAAA
     4201 GCCTGAACTC ACCGCGACGT CTGTCGAGAA GTTTCTGATC GAAAAGTTCG ACAGCGTCTC
     4261 CGACCTGATG CAGCTCTCGG AGGGCGAAGA ATCTCGTGCT TTCAGCTTCG ATGTAGGAGG
     4321 GCGTGGATAT GTCCTGCGGG TAAATAGCTG CGCCGATGGT TTCTACAAAG ATCGTTATGT
     4381 TTATCGGCAC TTTGCATCGG CCGCGCTCCC GATTCCGGAA GTGCTTGACA TTGGGGAATT
     4441 TAGCGAGAGC CTGACCTATT GCATCTCCCG CCGTGCACAG GGTGTCACGT TGCAAGACCT
     4501 GCCTGAAACC GAACTGCCCG CTGTTCTGCA GCCGGTCGCG GAGGCAATGG ATGCGATCGC
     4561 TGCGGCCGAT CTTAGCCAGA CGAGCGGGTT CGGCCCATTC GGACCGCAAG GAATCGGTCA
     4621 ATACACTACA TGGCGTGATT TTATATGCGC GATTGCTGAT CCCCATGTGT ATCACTGGCA
     4681 AACTGTGATG GACGACACCG TCAGTGCGTC CGTCGCGCAG GCTCTCGATG AGCTGATGCT
     4741 TTGGGCCGAG GACTGCCCCG AAGTCCGGCA CCTCGTGCAC GCGGATTTCG GCTCCAACAA
     4801 TGTCCTGACG GACAATGGCC GCATAACAGC GGTCATTGAC TGGAGCGAGG CGATGTTCGG
     4861 GGATTCCCAA TACGAGGTCG CCAACATCTT CTTCTGGAGG CCGTGGTTGG CTTGTATGGA
     4921 GCAGCAGACG CGCTACTTCG AGCGGAGGCA TCCGGAGCTT GCAGGATCGC CTCGGCTCCG
     4981 GGCGTATATG CTCCGCATTG GTCTTGACCA ACTCTATCAG AGCTTGGTTG ACGGCAATTT
     5041 CGATGATGCA GCTTGGGCGC AGGGTCGATG CGACGCAATC GTCCGATCCG GAGCCGGGAC
     5101 TGTCGGGCGT ACACAAATCG CCCGCAGAAG CGCGGCCGTC TGGACCGATG GCTGTGTAGA
     5161 AGTACTCGCC GATAGTGGAA ACCGACGCCC CAGCACTCGT CCGAGGGCAA AGGAATAGAG
     5221 GCCTCGGAGA TCCTAACACC GGGTTGTGTG GCCAAAATTG TTCTGTAGTC GCTGTGAGTT
     5281 GACACGGCTA GTGCTTATGA TTTTCCTCGC GTGTGGTGCC TGTACTCAGC CCTATGCCTT
     5341 ATTTGCAACA CATTTACGTA CAGCGCACAA GAGAAGAGAA GATCACTTGA AGATAATAAA
     5401 TATAGGGTTG TAGGCATCTT GTTTAACTCA AATTTTCTCG TCTTGGTGTG TCGACATGAT
     5461 TGAAATAGTG CCACCAGTTG TGTTTGATGC GTTTGTTATC TATGCAGTAT TCCTAGCCAG
     5521 ATCCTCTACG CCGGACGCAT CGTGGCCGGC ATCACCGGCG CCACAGGTGC GGTTGCTGGC
     5581 GCCTATATCG CCGACATCAC CGATGGGGAA GATCGGGCTC GCCACTTCGG GCTCATGAGC
     5641 GCTTGTTTCG GCGTGGGTAT GGTGGCAGGC CCCGTGGCCG GGGGACTGTT GGGCGCCATC
     5701 TCCTTGCACC ATTCCTTGCG GCGGCGGTGC TCAACGGCCT CAACCTACTA CTGGGCTGCT
     5761 TCCTAATGCA GGAGTCGCAT AAGGGAGAGC GTCGAATGGT GCACTCTCAG TACAATCTGC
     5821 TCTGATGCCG CATAGTTAAG CCAGCCCCGA CACCCGCCAA CACCCGCTGA CGCGCCCTGA
     5881 CGGGCTTGTC TGCTCCCGGC ATCCGCTTAC AGACAAGCTG TGACCGTCTC CGGGAGCTGC
     5941 ATGTGTCAGA GGTTTTCACC GTCATCACCG AAACGCGCGA GACGAAAGGG CCTCGTGATA
     6001 CGCCTATTTT TATAGGTTAA TGTCATGATA ATAATGGTTT CTTAGACGTC AGGTGGCACT
     6061 TTTCGGGGAA ATGTGCGCGG AACCCCTATT TGTTTATTTT TCTAAATACA TTCAAATATG
     6121 TATCCGCTCA TGAGACAATA ACCCTGATAA ATGCTTCAAT AATATTGAAA AAGGAAGAGT
     6181 atgagtattc aacatttccg tgtcgccctt attccctttt ttgcggcatt ttgccttcct
     6241 gtttttgctc acccagaaac gctggtgaaa gtaaaagatg ctgaagatca gttgggtgca
     6301 cgagtgggtt acatcgaact ggatctcaac agcggtaaga tccttgagag ttttcgcccc
     6361 gaagaacgtt ttccaatgat gagcactttt aaagttctgc tatgtggcgc ggtattatcc
     6421 cgtattgacg ccgggcaaga gcaactcggt cgccgcatac actattctca gaatgacttg
     6481 gttgagtact caccagtcac agaaaagcat cttacggatg gcatgacagt aagagaatta
     6541 tgcagtgctg ccataaccat gagtgataac actgcggcca acttacttct gacaacgatc
     6601 ggaggaccga aggagctaac cgcttttttg cacaacatgg gggatcatgt aactcgcctt
     6661 gatcgttggg aaccggagct gaatgaagcc ataccaaacg acgagcgtga caccacgatg
     6721 cctgtagcaa tggcaacaac gttgcgcaaa ctattaactg gcgaactact tactctagct
     6781 tcccggcaac aattaataga ctggatggag gcggataaag ttgcaggacc acttctgcgc
     6841 tcggcccttc cggctggctg gtttattgct gataAATCTG GAGCCGGTGA GCGTGgatct
     6901 cGCGGTATCA TTGCAGCACT GGGGCCagat ggtaagccct cccgtatcgt agttatctac
     6961 accacgggga gtcaggcaac tatggatgaa cgaaatagac agatcgctga gataggtgcc
     7021 tcactgatta agcattggta aCTGTCAGAC CAAGTTTACT CATATATACT TTAGATTGAT
     7081 TTAAAACTTC ATTTTTAATT TAAAAGGATC TAGGTGAAGA TCCTTTTTGA TAATCTCATG
     7141 ACCAAAATCC CTTAACGTGA GTTTTCGTTC CACTGAGCGT CAGACCCCGT AGAAAAGATC
     7201 AAAGGATCTT CTTGAGATCC TTTTTTTCTG CGCGTAATCT GCTGCTTGCA AACAAAAAAA
     7261 CCACCGCTAC CAGCGGTGGT TTGTTTGCCG GATCAAGAGC TACCAACTCT TTTTCCGAAG
     7321 GTAACTGGCT TCAGCAGAGC GCAGATACCA AATACTGTTC TTCTAGTGTA GCCGTAGTTA
     7381 GGCCACCACT TCAAGAACTC TGTAGCACCG CCTACATACC TCGCTCTGCT AATCCTGTTA
     7441 CCAGTGGCTG CTGCCAGTGG CGATAAGTCG TGTCTTACCG GGTTGGACTC AAGACGATAG
     7501 TTACCGGATA AGGCGCAGCG GTCGGGCTGA ACGGGGGGTT CGTGCACACA GCCCAGCTTG
     7561 GAGCGAACGA CCTACACCGA ACTGAGATAC CTACAGCGTG AGCTATGAGA AAGCGCCACG
     7621 CTTCCCGAAG GGAGAAAGGC GGACAGGTAT CCGGTAAGCG GCAGGGTCGG AACAGGAGAG
     7681 CGCACGAGGG AGCTTCCAGG GGGAAACGCC TGGTATCTTT ATAGTCCTGT CGGGTTTCGC
     7741 CACCTCTGAC TTGAGCGTCG ATTTTTGTGA TGCTCGTCAG GGGGGCGGAG CCTATGGAAA
     7801 AACGCCAGCA ACGCGGCC
//
